# Supplementary material for: Smartphone-Assisted Colorimetric Detection of Glutathione and Glutathione Reductase Activity in Human Serum and Mouse Liver Using Hemin/G-Quadruplex DNAzyme
Source: Molecules. 2021 Aug 19;26(16):5016. doi: 10.3390/molecules26165016 (PMC8398021; doi:10.3390/molecules26165016)
Supplement: Supplementary file 1 [file molecules-26-05016-s001.zip]

Archive with 1 entries (1 files):
- molecules-1335096-supplementary.pdf
